# Supplementary material for: Larval Diet Abundance Influences Size and Composition of the Midgut Microbiota of Aedes aegypti Mosquitoes
Source: Front Microbiol. 2021 Jun 18;12:645362. doi: 10.3389/fmicb.2021.645362 (PMC8249813; doi:10.3389/fmicb.2021.645362)
Supplement: Supplementary file 1 [file Table_1.xlsx]

## Sheet: Sheet1
Table S1: Sample Data
Sample number	Diet regimen	Sample Type	Experimental rep	Technical rep	N in pool	Used for final sequencing analysis?
1	R1	Breeding water	1	1	NA	Yes
2	R1	Breeding water	1	2	NA
3	R2	Breeding water	1	1	NA	Yes
4	R2	Breeding water	1	2	NA
5	R3	Breeding water	1	1	NA
6	R3	Breeding water	1	2	NA
7	R4	Breeding water	1	1	NA	Yes
8	R4	Breeding water	1	2	NA
9	R1	Larvae-whole	1	1	5	Yes
10	R1	Larvae-whole	1	2	5
11	R1	Larvae-whole	1	3	5
12	R2	Larvae-whole	1	1	5	Yes
13	R2	Larvae-whole	1	2	5
14	R2	Larvae-whole	1	3	5
15	R3	Larvae-whole	1	1	5
16	R3	Larvae-whole	1	2	5
17	R3	Larvae-whole	1	3	5
18	R4	Larvae-whole	1	1	5	Yes
19	R4	Larvae-whole	1	2	5
20	R4	Larvae-whole	1	3	5
21	R1	Adult-midgut-sugar fed	1	1	8	Yes
22	R1	Adult-midgut-sugar fed	1	2	8
23	R1	Adult-midgut-sugar fed	1	3	8
24	R2	Adult-midgut-sugar fed	1	1	8	Yes
25	R2	Adult-midgut-sugar fed	1	2	8
26	R2	Adult-midgut-sugar fed	1	3	8
27	R3	Adult-midgut-sugar fed	1	1	8
28	R3	Adult-midgut-sugar fed	1	2	8
29	R3	Adult-midgut-sugar fed	1	3	8
30	R4	Adult-midgut-sugar fed	1	1	8	Yes
31	R4	Adult-midgut-sugar fed	1	2	8
32	R4	Adult-midgut-sugar fed	1	3	8
33	R1	Adult-midgut-blood fed	1	1	6	Yes
34	R1	Adult-midgut-blood fed	1	2	6
35	R2	Adult-midgut-blood fed	1	1	6	Yes
36	R3	Adult-midgut-blood fed	1	1	7
37	R3	Adult-midgut-blood fed	1	2	7
38	R3	Adult-midgut-blood fed	1	3	7
39	R4	Adult-midgut-blood fed	1	1	6	Yes
40	R4	Adult-midgut-blood fed	1	2	6
41		lysis buffer-adult	1			Yes
42		lysis buffer-larvae	1			Yes
43	R1	Breeding water	2	1	NA	Yes
44	R1	Breeding water	2	2	NA
45	R2	Breeding water	2	1	NA	Yes
46	R2	Breeding water	2	2	NA
47	R3	Breeding water	2	1	NA
48	R3	Breeding water	2	2	NA
49	R4	Breeding water	2	1	NA	Yes
50	R4	Breeding water	2	2	NA
51	R1	Larvae-whole	2	1	5	Yes
52	R1	Larvae-whole	2	2	5
53	R1	Larvae-whole	2	3	5
54	R2	Larvae-whole	2	1	5	Yes
55	R2	Larvae-whole	2	2	5
56	R2	Larvae-whole	2	3	5
57	R3	Larvae-whole	2	1	5
58	R3	Larvae-whole	2	2	5
59	R3	Larvae-whole	2	3	5
60	R4	Larvae-whole	2	1	5	Yes
61	R4	Larvae-whole	2	2	5
62	R4	Larvae-whole	2	3	5
63	R1	Adult-midgut-sugar fed	2	1	7	Yes
64	R1	Adult-midgut-sugar fed	2	2	7
65	R1	Adult-midgut-sugar fed	2	3	7
66	R2	Adult-midgut-sugar fed	2	1	8	Yes
67	R2	Adult-midgut-sugar fed	2	2	8
68	R2	Adult-midgut-sugar fed	2	3	6
69	R3	Adult-midgut-sugar fed	2	1	8
70	R3	Adult-midgut-sugar fed	2	2	8
71	R3	Adult-midgut-sugar fed	2	3	8
72	R4	Adult-midgut-sugar fed	2	1	8	Yes
73	R4	Adult-midgut-sugar fed	2	2	7
74	R4	Adult-midgut-sugar fed	2	3	6
75	R1	Adult-midgut-blood fed	2	1	4	Yes
76	R2	Adult-midgut-blood fed	2	1	7	Yes
77	R2	Adult-midgut-blood fed	2	2	7
78	R2	Adult-midgut-blood fed	2	3	6
79	R3	Adult-midgut-blood fed	2	1	6
80	R3	Adult-midgut-blood fed	2	2	6
81	R3	Adult-midgut-blood fed	2	3	6
82	R4	Adult-midgut-blood fed	2	1	6	Yes
83	R4	Adult-midgut-blood fed	2	2	6
84	R4	Adult-midgut-blood fed	2	3	7
85		lysis buffer-adult	2		NA	Yes
86		lysis buffer-larvae	2		NA	Yes
87	R1	Breeding water	3	1		Yes
88	R1	Breeding water	3	2
89	R2	Breeding water	3	1		Yes
90	R2	Breeding water	3	2
91	R3	Breeding water	3	1
92	R3	Breeding water	3	2
93	R4	Breeding water	3	1		Yes
94	R4	Breeding water	3	2
95	R1	Larvae-whole	3	1	5	Yes
96	R1	Larvae-whole	3	2	5
97	R1	Larvae-whole	3	3	5
98	R2	Larvae-whole	3	1	5	Yes
99	R2	Larvae-whole	3	2	5
100	R2	Larvae-whole	3	3	5
101	R3	Larvae-whole	3	1	5
102	R3	Larvae-whole	3	2	5
103	R3	Larvae-whole	3	3	5
104	R4	Larvae-whole	3	1	5	Yes
105	R4	Larvae-whole	3	2	5
106	R4	Larvae-whole	3	3	5
107	R1	Adult-midgut-sugar fed	3	1	8	Yes
108	R1	Adult-midgut-sugar fed	3	2	8
109	R2	Adult-midgut-sugar fed	3	1	8	Yes
110	R2	Adult-midgut-sugar fed	3	2	8
111	R2	Adult-midgut-sugar fed	3	3	8
112	R3	Adult-midgut-sugar fed	3	1	8
113	R3	Adult-midgut-sugar fed	3	2	8
114	R3	Adult-midgut-sugar fed	3	3	8
115	R4	Adult-midgut-sugar fed	3	1	8	Yes
116	R4	Adult-midgut-sugar fed	3	2	8
117	R4	Adult-midgut-sugar fed	3	3	8
118	R1	Adult-midgut-blood fed	3	1	5	Yes
119	R1	Adult-midgut-blood fed	3	2	6
120	R2	Adult-midgut-blood fed	3	1	5	Yes
121	R2	Adult-midgut-blood fed	3	2	6
122	R3	Adult-midgut-blood fed	3	1	6
123	R3	Adult-midgut-blood fed	3	2	7
124	R3	Adult-midgut-blood fed	3	3	7
125	R4	Adult-midgut-blood fed	3	1	6	Yes
126	R4	Adult-midgut-blood fed	3	2	6
127	R4	Adult-midgut-blood fed	3	3	7
128		lysis buffer-adult	3			Yes
129		lysis buffer-larvae	3			Yes
