# Supplementary material for: Larval Diet Abundance Influences Size and Composition of the Midgut Microbiota of Aedes aegypti Mosquitoes
Source: Front Microbiol. 2021 Jun 18;12:645362. doi: 10.3389/fmicb.2021.645362 (PMC8249813; doi:10.3389/fmicb.2021.645362)
Supplement: Supplementary file 5 [file Data_Sheet_2.xlsx]

## Sheet: Fig1-WingLength
diet	exptrep	winglength
R3	one	3.024
R3	one	3.063
R3	one	3.006
R3	one	3.1
R3	one	3.048
R3	one	3.104
R3	two	3.166
R3	two	3.017
R3	two	3.047
R3	two	3.164
R3	two	3.227
R3	two	3.113
R3	two	2.979
R3	two	3.253
R3	three	2.988
R3	three	2.965
R3	three	3.023
R3	three	3.053
R3	three	3.024
R3	three	2.954
R3	three	2.958
R3	three	3.087
R2	one	2.813
R2	one	2.839
R2	one	2.873
R2	one	2.912
R2	one	3.024
R2	one	2.916
R2	one	3.032
R2	one	3.013
R2	two	2.846
R2	two	3.017
R2	two	2.822
R2	two	2.975
R2	two	2.976
R2	two	2.949
R2	two	3
R2	two	2.927
R2	three	2.933
R2	three	3.012
R2	three	3.08
R2	three	3.102
R2	three	2.926
R2	three	3.03
R2	three	3.063
R2	three	2.929
R1	one	2.751
R1	one	2.853
R1	one	2.736
R1	one	2.805
R1	one	2.773
R1	one	2.903
R1	one	2.776
R1	one	2.866
R1	two	2.795
R1	two	2.641
R1	two	2.801
R1	two	2.673
R1	two	2.744
R1	two	2.761
R1	two	2.815
R1	three	2.842
R1	three	2.784
R1	three	2.803
R1	three	2.89
R1	three	2.951
R1	three	2.883
R1	three	2.837
R1	three	2.919
R4	one	3.132
R4	one	3.1
R4	one	3.074
R4	one	3.072
R4	one	3.171
R4	one	3.126
R4	one	3.122
R4	two	2.994
R4	two	3.064
R4	two	3.027
R4	two	3.019
R4	two	3.115
R4	two	3.041
R4	two	3.034
R4	two	2.994
R4	three	2.969
R4	three	2.935
R4	three	2.894
R4	three	3.044
R4	three	2.848
R4	three	3.055
R4	three	3.125
R4	three	2.957

## Sheet: Fig2A-Water-qPCR
sampnumber	diet	sampletype	exptrep	techrep	CFUperuL
1	R1	water	one	one	5200000
2	R1	water	one	two	5760000
3	R2	water	one	one	27000000
4	R2	water	one	two	28600000
5	R3	water	one	one	39000000
6	R3	water	one	two	24800000
7	R4	water	one	one	133000000
8	R4	water	one	two	75700000
43	R1	water	two	one	66500000
44	R1	water	two	two	52200000
45	R2	water	two	one	18400000
46	R2	water	two	two	17200000
47	R3	water	two	one	69300000
48	R3	water	two	two	24300000
49	R4	water	two	one	79600000
50	R4	water	two	two	72900000
87	R1	water	three	one	25400000
88	R1	water	three	two	17100000
89	R2	water	three	one	33600000
90	R2	water	three	two	35300000
91	R3	water	three	one	75300000
92	R3	water	three	two	37300000
93	R4	water	three	one	44000000
94	R4	water	three	two	69500000

## Sheet: Fig2B-Larvae-qPCR
samplenumber	dietregimen	sampletype	exptrep	pool	deltact
9	R1	larvae	one	1	-0.635893
10	R1	larvae	one	2	0.622821
11	R1	larvae	one	3	-0.158569
12	R2	larvae	one	1	-1.00087
13	R2	larvae	one	2	-1.02234
14	R2	larvae	one	3	-0.926348
15	R3	larvae	one	1	-1.5175
16	R3	larvae	one	2	-1.83851
17	R3	larvae	one	3	-1.50785
18	R4	larvae	one	1	-0.328187
19	R4	larvae	one	2	-1.0607
20	R4	larvae	one	3	-0.376924
95	R1	larvae	three	1	-0.597945
96	R1	larvae	three	2	0.412803
97	R1	larvae	three	3	0.0064745
98	R2	larvae	three	1	-0.667921
99	R2	larvae	three	2	-1.01779
100	R2	larvae	three	3	-1.07269
101	R3	larvae	three	1	-1.65399
102	R3	larvae	three	2	-0.633475
103	R3	larvae	three	3	-1.18253
104	R4	larvae	three	1	-0.671391
105	R4	larvae	three	2	-0.272784
106	R4	larvae	three	3	-0.0498171
51	R1	larvae	two	1	1.2543
52	R1	larvae	two	2	0.937826
53	R1	larvae	two	3	0.560604
54	R2	larvae	two	1	-0.223772
55	R2	larvae	two	2	-0.384153
56	R2	larvae	two	3	-1.6482
57	R3	larvae	two	1	-0.0196304
58	R3	larvae	two	2	-0.478224
59	R3	larvae	two	3	0.00465965
60	R4	larvae	two	1	0.972504
61	R4	larvae	two	2	0.493654
62	R4	larvae	two	3	-0.574335

## Sheet: Fig2C-Adult-qPCR
samplenumber	dietregimen	sampletype	bloodorsugarfed	exptrep	pool	deltact
21	R1	adult	sugar	one	1	5.20531
22	R1	adult	sugar	one	2	2.57927
23	R1	adult	sugar	one	3	4.62694
24	R2	adult	sugar	one	1	-3.41104
25	R2	adult	sugar	one	2	-2.49512
26	R2	adult	sugar	one	3	-2.78677
27	R3	adult	sugar	one	1	-0.668927
28	R3	adult	sugar	one	2	-2.79621
29	R3	adult	sugar	one	3	-1.88844
30	R4	adult	sugar	one	1	-3.32983
31	R4	adult	sugar	one	2	-5.26848
32	R4	adult	sugar	one	3	-3.76749
33	R1	adult	blood	one	1	-7.50475
34	R1	adult	blood	one	2	-8.56786
35	R2	adult	blood	one	1	-8.39209
36	R3	adult	blood	one	1	-7.17966
37	R3	adult	blood	one	2	-6.87485
38	R3	adult	blood	one	3	-6.44899
39	R4	adult	blood	one	1	-9.11489
40	R4	adult	blood	one	2	-7.52666
63	R1	adult	sugar	two	1	-3.16281
64	R1	adult	sugar	two	2	-2.61221
65	R1	adult	sugar	two	3	-3.38176
66	R2	adult	sugar	two	1	-3.2815
67	R2	adult	sugar	two	2	-5.3082
68	R2	adult	sugar	two	3	-4.42719
69	R3	adult	sugar	two	1	-2.69774
70	R3	adult	sugar	two	2	-4.214
71	R3	adult	sugar	two	3	-4.53259
72	R4	adult	sugar	two	1	-3.884
73	R4	adult	sugar	two	2	-3.46918
74	R4	adult	sugar	two	3	-4.56102
75	R1	adult	blood	two	1	-7.68389
76	R2	adult	blood	two	1	-8.58034
77	R2	adult	blood	two	2	-7.04762
78	R2	adult	blood	two	3	-9.4759
79	R3	adult	blood	two	1	-8.0644
80	R3	adult	blood	two	2	-8.34282
81	R3	adult	blood	two	3	-9.32484
82	R4	adult	blood	two	1	-8.64345
83	R4	adult	blood	two	2	-7.19212
84	R4	adult	blood	two	3	-7.34444
107	R1	adult	sugar	three	1	-1.9456
108	R1	adult	sugar	three	2	-1.24475
109	R2	adult	sugar	three	1	-4.13231
110	R2	adult	sugar	three	2	-4.48763
111	R2	adult	sugar	three	3	-3.90239
112	R3	adult	sugar	three	1	-3.11634
113	R3	adult	sugar	three	2	-4.4561
114	R3	adult	sugar	three	3	-4.18598
115	R4	adult	sugar	three	1	-4.0826
116	R4	adult	sugar	three	2	-4.74342
117	R4	adult	sugar	three	3	-4.60378
118	R1	adult	blood	three	1	-5.63286
119	R1	adult	blood	three	2	-3.38112
120	R2	adult	blood	three	1	-9.255
121	R2	adult	blood	three	2	-9.44998
122	R3	adult	blood	three	1	-9.04026
123	R3	adult	blood	three	2	-9.57706
124	R3	adult	blood	three	3	-8.56403
125	R4	adult	blood	three	1	-8.94794
126	R4	adult	blood	three	2	-9.2615
127	R4	adult	blood	three	3	-9.91635
